# Supplementary material for: Programmable C:G to G:C genome editing with CRISPR-Cas9-directed base excision repair proteins
Source: Nat Commun. 2021 Mar 2;12:1384. doi: 10.1038/s41467-021-21559-9 (PMC7925527; doi:10.1038/s41467-021-21559-9)
Supplement: Supplementary file 4 — Source data [file 41467_2021_21559_MOESM4_ESM.xlsx]

## Sheet: HEK2-1 (C6)
	Trial 1					Trial 2					Trial 3
Construct	A	C	G	T	Deletion	A	C	G	T	Deletion	A	C	G	T	Deletion	ANOVA comparison against	p value
Untreated	0.0188857	99.5521	0.250911	0.105221	0.072845	0.0435051	99.3451	0.299956	0.210656	0.100749
BE3	0.772651	61.2952	17.796	16.8371	3.29906	0.538838	62.4492	14.5192	18.3911	4.10164	1.41755	63.0981	15.5428	18.1588	1.78278	untreated	0.848833
BE4	0.417835	63.9522	12.6286	21.5346	1.46681	0.114014	42.1546	16.0886	40.0821	1.56072	0.078234	38.2802	14.191	47.0186	0.431987	untreated	0.990594
ACX, hPB(8kD), wtCas9	0.288163	90.0953	2.53805	0.687158	6.39131	0.244364	93.8594	3.31074	0.268012	2.31752	0.360198	87.1876	2.10772	1.09748	9.24696	untreated	1
ACX, hPB(8kD)	0.659146	74.4594	17.5478	5.10169	2.23199	0.997071	74.2802	15.5221	6.03508	3.16562	3.58755	66.6773	21.7632	6.08029	1.89162	untreated	0.380517
AXC, hPB(8kD)	0.961911	64.2472	24.0689	4.97164	5.75033	0.0616285	74.247	17.9609	4.33711	3.39342	0.584776	74.6063	17.8275	3.59686	3.38451	untreated	0.153679
XAC, hPB(8kD)†	1.16684	53.9961	26.4444	8.35839	10.0342	0.649513	64.1394	15.4159	9.98501	9.81014	2.64507	54.6689	23.4185	7.31702	11.9505	untreated	0.049353	*
ACX, hPB(14kD), wtCas9	0.47866	88.4803	3.58729	0.827018	6.62678	0.0520321	97.0746	1.21697	0.546338	1.11002	0.295535	91.5579	1.42438	0.23982	6.4824	untreated	1
ACX, hPB(14kD)	0.635868	70.2732	20.6315	5.67879	2.7807	0.53181	81.3177	11.1828	4.33081	2.63689	2.96231	69.6256	19.4103	4.86115	3.14071	untreated	0.627568
AXC, hPB(14kD)	0.459924	68.4616	23.4387	2.89131	4.74841	0.588514	69.9947	15.7361	4.8264	8.85432	0.932494	73.0665	19.0218	2.20061	4.77858	untreated	0.21162
XAC, hPB(14kD)	0.807314	65.0792	20.0071	6.59604	7.51031	0.502913	61.435	17.597	13.5189	6.94617	3.48348	54.2776	25.4791	6.57615	10.1836	untreated	0.0792675
ACX, rPB(8kD), wtCas9	0.0223474	99.1419	0.348619	0.201126	0.286046	0.0558347	99.0285	0.368509	0.178671	0.368509	0.0253737	99.398	0.456726	0.0507474	0.069201	untreated	1
ACX, rPB(8kD)†	2.11463	50.1765	32.0032	10.0401	5.66554	1.51175	46.2104	30.5754	10.875	10.8274	5.05641	52.7079	26.564	10.5069	5.16469	untreated	0.000157295	***
AXC, rPB(8kD)	0.785225	64.3479	24.2166	4.57126	6.07904	0.15681	89.3593	6.74283	3.00179	0.739247	0.82682	78.8893	14.4632	2.5545	3.26615	untreated	0.948704
XAC, rPB(8kD)†	1.57095	45.4675	28.1246	11.236	13.6011	0.612551	59.4499	21.1594	6.74618	12.032	3.99297	51.5009	25.7205	8.69884	10.0868	untreated	0.0052479	**
ACX, rPB(14kD), wtCas9	0.585698	84.3845	4.03061	0.746292	10.2529	0.438745	91.6301	3.37496	2.76747	1.78873	0.364552	90.1252	2.59321	0.315695	6.6014	untreated	1
ACX, rPB(14kD)†	1.28446	58.3668	26.1486	8.57707	5.62314	1.02887	59.7196	23.8634	6.83557	8.5525	3.89071	61.2808	25.6174	6.26131	2.94977	untreated	0.00451759	**
AXC, rPB(14kD)	0.671686	60.3393	28.0046	3.99575	6.98866	0.0966495	73.8322	19.7084	1.43363	4.92912	2.17872	64.8031	24.2728	3.51242	5.233	untreated	0.0107301	*
XAC, rPB(14kD)	1.24968	58.2136	22.4847	6.89074	11.1613	1.03823	65.6536	16.0359	5.55923	11.7131	0.864753	64.5659	16.8903	3.9156	13.7634	untreated	0.346437
ACX, hLIG3, wtCas9	0.360869	81.2777	5.11648	1.22195	12.023	0.319018	82.4417	1.97546	3.1411	12.1227	0.448637	81.6861	4.56996	1.06274	12.2326	untreated	1
ACX, hLIG3†	1.56587	49.2283	31.3336	10.0139	7.85836	1.15637	70.0322	14.5323	5.54021	8.73893	6.17545	42.6652	36.748	10.6678	3.74358	untreated	0.000816955	***
AXC, hLIG3	0.591781	65.5178	27.4219	3.33151	3.13699	0.0220848	77.0042	16.4311	2.38516	4.15746	2.28771	54.5521	35.0516	4.44222	3.66633	untreated	0.00204152	**
XAC, hLIG3†	1.2653	51.0861	30.1659	9.99008	7.49256	0.0565131	70.8498	15.4104	7.60455	6.07869	4.5902	56.5983	24.3837	8.70867	5.71913	untreated	0.0171875	*
ACX, rLIG3, wtCas9	0.257474	90.4979	2.64791	0.582703	6.01404	1.71223	88.3453	2.28777	0.482014	7.17266	0.238364	91.9476	1.83034	0.590853	5.39279	untreated	1
ACX, rLIG3	0.325765	89.6029	3.2104	0.833064	6.0279	0.0495274	94.3209	1.80775	0.272401	3.54947	0.334796	92.382	2.11272	0.391495	4.77894	untreated	1
XAC, rLIG3	1.07563	70.5627	17.8647	6.15598	4.34102	0.955544	70.6284	15.721	7.08923	5.60586	2.62414	74.9387	15.4945	4.72159	2.22107	untreated	0.77633
ACX, hXRCC1, wtCas9	0.264561	76.0853	7.55201	1.41099	14.6871	0.0985222	89.064	3.71353	0.788177	6.33573	0.172861	85.3933	3.39479	0.192068	10.847	untreated	1
ACX, hXRCC1	2.01193	47.4712	33.5931	10.2847	6.63906	1.07666	58.4986	22.3028	10.4114	7.71052	4.06852	63.1692	18.2013	8.35118	6.20985	untreated	0.00651647	**
AXC, hXRCC1	0.965452	56.7061	29.6955	4.25619	8.37672	0.607472	88.3821	9.11714	0.288549	1.60474	1.75262	61.2042	26.2423	3.64781	7.15304	untreated	0.0518329
XAC, hXRCC1	2.13667	39.9804	35.1034	12.2321	10.5474	1.66475	74.0077	13.5802	5.22468	5.52267	1.73259	66.3991	21.3227	5.19567	5.34996	untreated	0.0170055	*
ACX, rXRCC1, wtCas9	0.692841	83.9846	3.99384	1.00077	10.3279	0.385228	91.2682	4.02497	1.23096	3.09068	0.0351659	82.2061	4.59266	0.825226	12.3409	untreated	1
ACX, rXRCC1†	1.26926	54.6946	29.4064	8.11994	6.50981	0.124467	70.4881	20.9771	6.47226	1.93812	2.35153	52.1095	37.2073	3.24236	5.08926	untreated	0.000233544	***
AXC, rXRCC1	0.380503	55.303	35.642	3.78095	4.89356	0.399831	83.2104	12.6483	2.7338	1.0077	0.575566	73.9324	16.1669	2.69216	6.63294	untreated	0.0590364
XAC, rXRCC1	1.08043	64.1096	21.7607	6.82673	6.22249	0.838211	63.8196	21.0348	6.99111	7.31628	3.4187	59.7659	26.2164	7.17472	3.4242	untreated	0.0213689	*
		G	T	A	G	T	A	ANOVA comparison against	p value
HEK2	Untreated	0.275434	0.157939	0.0311954	0.0141583	0.0304367	0.00710701
	BE3	15.9527	17.7957	0.909679	0.790271	0.395142	0.214536	untreated	0.767162
	BE4	14.3027	36.2118	0.203361	0.816807	6.21098	0.087964	untreated	0.976196
	XAC, hPB(8kD)	21.7596	8.55347	1.48714	2.68621	0.633874	0.488196	untreated	0.0331644	*
	ACX, rPB(8kD)	29.7142	10.474	2.89426	1.32936	0.197245	0.894059	untreated	8.46801e-05	***
	XAC, rPB(8kD)	25.0015	8.89366	2.05882	1.66775	1.06124	0.821289	untreated	0.00321042	**
	ACX, rPB(14kD)	25.2098	7.22465	2.06801	0.563738	0.568472	0.746546	untreated	0.00274782	**
	ACX, hLIG3	27.538	8.74061	2.9659	5.46077	1.31561	1.31385	untreated	0.000466355	***
	XAC, hLIG3	23.32	8.76776	1.97067	3.50491	0.562791	1.10672	untreated	0.0110227	*
	ACX, rXRCC1	29.1969	5.94486	1.24842	3.82647	1.16965	0.524992	untreated	0.000127485	***
HEK3	Untreated	0.105434	0.329027	0.128048	0.00851505	0.060525	0.00718386
	BE3	4.32613	10.4186	1.34273	1.03476	2.68147	0.423321	untreated	0.998957
	BE4	5.54188	29.4179	2.00734	1.20525	6.70109	0.391948	untreated	0.565573
	XAC, hPB(8kD)	9.02693	15.8899	3.00122	1.12843	2.27163	0.630907	untreated	0.000472664	***
	ACX, rPB(8kD)	11.6044	18.6387	3.76412	1.75004	2.46151	0.97671	untreated	8.57093e-07	***
	XAC, rPB(8kD)	10.2407	17.4946	3.27623	1.2994	2.09488	0.632425	untreated	2.5347e-05	***
	ACX, rPB(14kD)	11.2916	17.7659	3.31987	1.02013	1.78526	0.794439	untreated	1.87599e-06	***
	ACX, hLIG3	12.1407	18.6595	3.5489	1.31288	2.14035	0.626562	untreated	2.22396e-07	***
	XAC, hLIG3	13.2468	19.5184	3.65225	1.25737	2.219	0.806241	untreated	1.35715e-08	***
	ACX, rXRCC1	12.7569	16.2065	2.65797	1.28459	1.46154	0.282127	untreated	4.68913e-08	***

## Sheet: HEK2-1 (C4)
	Trial 1				Trial 2				Trial 3 (PDR)
Construct	A	C	G	T	A	C	G	T	A	C	G	T	ANOVA comparison against	p value
Untreated	0.121356	99.4459	0.0915898	0.224395	0.0863978	99.6922	0.0890977	0.132297
BE3	4.81715	68.1232	2.43802	20.1961	5.1524	71.8259	3.13892	19.8828	3.51967	75.141	0.994741	20.3446	untreated	1
BE4	1.83182	50.6904	0.321772	43.5633	2.81347	72.8824	1.07122	23.2329	1.14357	48.567	0.488111	49.8013	untreated	1
ACX, hPB(8kD), wtCas9	0.244364	95.7433	0.110358	2.36481	0.312343	98.6504	0.455019	0.58227	0.74192	98.2488	0.0961192	0.913132	untreated	1
ACX, hPB(8kD)	5.31771	82.4344	3.50127	4.8998	4.42911	85.6499	3.81705	6.10394	6.32766	82.5536	3.9348	7.18399	untreated	1
AXC, hPB(8kD)	4.46037	85.6752	2.06456	4.27163	5.39535	83.7321	4.13767	6.73488	3.07771	90.0818	2.9107	3.92979	untreated	1
XAC, hPB(8kD)†	6.85986	71.2715	4.04696	8.30377	8.18182	71.8981	7.2361	12.684	6.39846	76.791	5.65661	11.1539	untreated	0.425938
ACX, hPB(14kD), wtCas9	0.410476	97.5689	0.878765	0.517431	0.468572	98.6913	0.196856	0.643247	0.0278629	99.9063	0.0227969	0.0430609	untreated	1
ACX, hPB(14kD)	3.64881	86.8303	2.4547	3.41491	4.97029	84.0742	4.03948	6.91607	5.66745	83.6452	4.66129	6.02601	untreated	1
AXC, hPB(14kD)	4.70811	84.1072	1.97551	5.15467	2.79794	89.8158	2.87287	4.5134	1.66806	92.6704	2.4356	3.22593	untreated	1
XAC, hPB(14kD)	10.4018	69.1032	5.20839	6.74202	5.65164	81.1298	5.67659	7.54199	7.04491	76.985	5.97824	9.99185	untreated	0.441899
ACX, rPB(8kD), wtCas9	0.111669	99.3523	0.111669	0.156337	0.0672194	99.7401	0.0717007	0.120995	0.0346276	99.686	0.0277021	0.251627	untreated	1
ACX, rPB(8kD)†	8.92067	56.8607	8.73	12.2915	11.094	66.7932	9.04957	13.0632	10.0085	71.2211	7.01588	11.7546	untreated	0.00188951	**
AXC, rPB(8kD)	1.92652	90.7258	2.10573	3.65143	6.09366	84.6567	4.01699	5.2326	1.31596	93.6595	1.99103	3.03354	untreated	1
XAC, rPB(8kD)†	3.93899	66.7924	6.63259	9.1761	11.3821	64.0335	11.2244	13.36	8.03636	72.6292	7.48733	11.8471	untreated	0.00122688	**
ACX, rPB(14kD), wtCas9	0.320621	95.4101	1.01249	1.51873	0.565048	97.8138	0.72649	0.894659	0.282062	98.9822	0.140045	0.595684	untreated	1
ACX, rPB(14kD)†	5.40158	73.4744	8.41747	3.78754	7.51995	77.5656	6.07381	8.84065	7.67144	80.7282	4.2209	7.3795	untreated	0.156197
AXC, rPB(14kD)	7.45812	91.3418	0.765142	0.225515	4.04378	85.2367	3.96112	6.75837	3.45223	87.9768	3.63111	4.93984	untreated	1
XAC, rPB(14kD)	7.99434	72.9118	4.53988	5.93676	7.17198	78.0798	5.62312	9.12505	3.37728	88.5181	3.2339	4.87076	untreated	0.991515
ACX, hLIG3, wtCas9	0.184049	90.8344	0.558282	0.208589	0.735697	97.7381	0.673084	0.853095	0.28357	98.1577	0.341025	1.21768	untreated	1
ACX, hLIG3†	6.52399	78.3454	2.5256	6.43194	11.4066	64.9479	10.1884	13.457	10.9722	61.6101	10.5588	16.8589	untreated	0.00613097	**
AXC, hLIG3	0.110424	89.184	0.0496908	10.032	2.14306	91.0968	2.29173	4.46844	3.92631	86.2153	3.63058	6.22782	untreated	1
XAC, hLIG3†	7.03235	77.6667	4.22789	6.95818	9.50672	69.6255	8.59615	12.2716	7.04937	75.9304	6.47873	10.5415	untreated	0.106703
ACX, rLIG3, wtCas9	0.165468	96.8273	0.107914	0.589928	0.33352	98.5538	0.468049	0.644619	0.43068	98.6093	0.66546	0.294597	untreated	1
ACX, rLIG3	0.173346	95.8686	0.0949276	0.326056	0.520065	98.3363	0.636498	0.507128	0.224428	99.1288	0.328975	0.317823	untreated	1
XAC, rLIG3	6.73886	74.7236	4.48196	7.6216	6.32484	81.2255	4.89769	7.55196	4.33133	86.7502	3.69617	5.22231	untreated	0.996678
ACX, hXRCC1, wtCas9	1.36415	88.9428	0.416825	3.1906	1.04995	96.4391	0.938254	1.57269	0.0938184	99.0045	0.224122	0.677577	untreated	1
ACX, hXRCC1	7.35904	65.6504	7.91032	10.3189	10.9263	62.7914	11.6223	14.66	4.55635	82.9736	3.59712	8.8729	untreated	0.00683554	**
AXC, hXRCC1	0.835274	94.4821	0.0961831	2.59694	4.35327	87.7385	3.05439	4.85388	2.62607	91.1829	1.50756	4.68353	untreated	1
XAC, hXRCC1	5.57034	77.4564	3.39704	8.16083	13.788	57.4336	11.9373	16.8411	4.69001	79.7731	6.36485	9.17207	untreated	0.0198994	*
ACX, rXRCC1, wtCas9	0.779313	94.5271	1.16454	1.28409	0.320748	98.149	0.678249	0.851988	0.0309278	99.4278	0.265464	0.275773	untreated	1
ACX, rXRCC1†	6.45448	77.5293	3.28503	8.117	7.7424	73.3736	8.71916	10.1649	3.35551	89.2807	2.78727	4.57652	untreated	0.880122
AXC, rXRCC1	1.13773	95.8717	0.54286	1.20924	2.95095	88.2566	3.1977	5.59472	1.91575	90.4463	2.77332	4.86459	untreated	1
XAC, rXRCC1	7.8221	67.6313	7.25847	8.23398	7.57817	77.0461	5.8019	9.57378	6.60619	76.4099	6.74301	10.2409	untreated	0.0762975

## Sheet: HEK3 (C5)
	Trial 1					Trial 2					Trial 3
Construct	A	C	G	T	Deletion	A	C	G	T	Deletion	A	C	G	T	Deletion	ANOVA comparison against	p value
Untreated	0.138207	99.2951	0.117476	0.414622	0.0345519						0.117888	99.5085	0.0933921	0.243432	0.0367444
BE3	2.37341	71.8867	6.86038	16.9434	1.93612	0.729007	87.673	3.02135	6.50324	2.07344	0.925768	86.0203	3.09666	7.80914	2.14808	untreated	0.998957
BE4	2.84424	56.7447	4.92492	34.1245	1.36167	1.99632	71.5235	8.35062	13.4463	4.68323	1.18145	51.7336	3.3501	40.6828	3.05207	untreated	0.565573
ACX, hPB(8kD), wtCas9	1.17545	92.8211	1.23522	3.84513	0.923097	0.5253	92.0562	1.55982	2.60506	3.25364	0.574322	90.5747	1.86504	3.30585	3.68006	untreated	1
ACX, hPB(8kD)	2.32895	74.6404	7.86842	12.7149	2.44737	0.999025	85.9782	4.5078	6.6166	1.89837	2.09409	75.7416	7.10502	12.2335	2.82578	untreated	0.121933
AXC, hPB(8kD)	2.95573	80.7149	4.71856	8.57559	3.03526	1.1615	85.5534	3.42744	6.30938	3.54829	1.6051	80.0389	4.80457	9.24922	4.30221	untreated	0.999059
XAC, hPB(8kD)	4.1974	60.5282	10.9125	19.9637	4.39819	1.55574	76.5714	6.33384	10.5706	4.9684	3.25052	63.0528	9.83448	17.1355	6.72675	untreated	0.000472664	***
ACX, hPB(14kD), wtCas9	1.53793	94.1828	1.28276	2.67931	0.317241	0.46784	93.4485	1.22412	2.44825	2.41131	0.455262	92.8855	1.4897	2.67769	2.49182	untreated	1
ACX, hPB(14kD)	2.65361	72.7459	8.9733	13.5526	2.07458	1.86934	73.5586	8.46124	12.2901	3.82067	2.2882	65.5939	10.9482	16.5332	4.63644	untreated	0.000168167	***
AXC, hPB(14kD)	2.54677	86.5086	2.88308	6.36367	1.69785	1.01528	87.71	2.74675	5.09094	3.43707	1.5053	84.1663	3.42362	6.84313	4.06169	untreated	1
XAC, hPB(14kD)	4.23757	64.4778	11.4081	15.9326	3.94394	1.6534	79.1586	5.98388	9.47035	3.73374	3.23238	63.6979	10.5288	17.0385	5.50249	untreated	0.000243108	***
ACX, rPB(8kD), wtCas9	0.218363	98.9914	0.228762	0.509514	0.0519913	0.102646	99.4811	0.159672	0.219548	0.0370666	0.15797	99.1424	0.142925	0.348537	0.208119	untreated	1
ACX, rPB(8kD)	6.05639	50.0921	15.2556	23.5626	5.03335	2.02473	72.4423	7.83364	13.1631	4.53616	3.21124	60.4403	11.7239	19.1904	5.43408	untreated	8.57093e-07	***
AXC, rPB(8kD)	2.80402	83.2292	3.60789	8.25968	2.09921	1.16803	84.3892	3.52066	7.06501	3.85709	2.13403	77.4055	5.03141	9.87562	5.55348	untreated	0.999974
XAC, rPB(8kD)	4.34591	58.4137	12.6167	20.1332	4.49046	1.771	72.9533	7.21859	12.3639	5.69317	3.71178	57.4983	10.887	19.9867	7.91631	untreated	2.5347e-05	***
ACX, rPB(14kD), wtCas9	3.19091	84.3992	3.12968	8.11335	1.16683	0.682393	87.3071	3.04136	4.14534	4.82381	1.56335	82.9522	3.65752	5.94074	5.8862	untreated	1
ACX, rPB(14kD)	5.18404	59.1022	11.0974	19.0712	5.54524	1.90429	71.4336	9.23122	13.4987	3.93214	2.87129	58.7103	13.5462	20.7276	4.14456	untreated	1.87599e-06	***
AXC, rPB(14kD)	3.15058	85.6193	2.80906	6.3873	2.03372	1.28682	84.2605	3.42966	6.82419	4.19879	2.1639	77.762	4.89215	9.73583	5.44611	untreated	1
XAC, rPB(14kD)	3.7717	69.3262	9.60093	14.3135	2.98762	2.05044	72.5427	7.81949	12.4139	5.17341	2.79319	64.8995	9.70826	16.7625	5.83655	untreated	0.000455164	***
ACX, hLIG3, wtCas9	3.50792	84.7889	3.39301	6.65901	1.65114	0.73872	85.8581	3.08766	4.93446	5.38107	0.869823	86.1294	2.32164	5.67184	5.0073	untreated	1
ACX, hLIG3	4.81996	55.5677	13.7012	19.7053	6.20587	2.16845	70.7345	8.92523	13.6875	4.48436	3.65829	54.6471	13.7956	22.5857	5.31332	untreated	2.22396e-07	***
AXC, hLIG3	2.56862	85.6465	3.32384	7.05467	1.40641	1.0595	86.0764	3.73328	6.65506	2.4758	1.50802	81.9186	3.73876	9.90254	2.93207	untreated	1
XAC, hLIG3	5.46933	54.6368	15.7341	19.0948	5.065	2.0738	67.9497	10.4301	15.0373	4.50898	3.41362	52.9319	13.5763	24.4231	5.65511	untreated	1.35715e-08	***
ACX, rLIG3, wtCas9	1.0537	94.1094	1.23725	3.13392	0.46567	0.473375	93.5193	1.33252	2.22705	2.44774	0.431353	94.6266	0.991428	1.59669	2.35396	untreated	1
ACX, rLIG3	1.37053	93.7819	1.00255	3.29679	0.548213	0.384518	93.6391	1.25512	2.4649	2.25632	0.316384	94.5624	0.790203	2.20712	2.12386	untreated	1
XAC, rLIG3	1.78881	80.0863	7.01856	9.07158	2.0348	1.17759	84.0397	5.36869	6.86958	2.54447	1.8188	79.6723	6.8351	9.01031	2.66352	untreated	0.143527
ACX, hXRCC1, wtCas9	2.63448	84.679	3.51097	7.48773	1.68787	1.05703	82.0441	4.04109	6.83272	6.02504	0.894586	86.326	3.00933	5.30299	4.46706	untreated	1
ACX, hXRCC1	3.94349	63.696	10.7421	17.2463	4.37213	0.489026	93.7222	1.05179	2.09389	2.64307	0.332568	94.739	0.890424	2.4138	1.62422	untreated	0.999673
AXC, hXRCC1	1.2409	84.6746	2.05246	9.02141	3.01063	0.895472	87.8326	2.93469	5.91393	2.42329	2.07911	77.9432	4.09359	12.312	3.57214	untreated	1
XAC, hXRCC1	2.3684	76.0817	6.4545	12.0208	3.0746	2.14344	68.7536	8.95011	15.0454	5.10736	4.03923	49.148	14.405	25.42	6.98775	untreated	5.32846e-05	***
ACX, rXRCC1, wtCas9	1.42132	92.8743	1.23581	3.9366	0.531973	0.53526	90.1321	1.93436	3.68146	3.71679	0.77923	87.8914	2.50826	3.8746	4.9465	untreated	1
ACX, rXRCC1	2.88051	64.5923	13.0462	16.4416	3.0394	1.9801	71.7583	9.89881	12.9952	3.36751	3.1133	58.714	15.3258	19.1826	3.66428	untreated	4.68913e-08	***
AXC, rXRCC1	0.94262	93.2158	1.82151	3.3775	0.642575	1.11157	86.6594	3.81484	5.97885	2.43538	1.90117	81.0959	4.46192	9.52347	3.01753	untreated	1
XAC, rXRCC1	2.17844	81.4359	5.36628	8.23478	2.78462	1.62148	77.7366	5.82473	11.074	3.74322	2.3919	67.8071	8.68737	16.697	4.41661	untreated	0.0943871

## Sheet: HEK3 (C4)
	Trial 1					Trial 2					Trial 3
Construct	A	C	G	T	Deletion	A	C	G	T	Deletion	A	C	G	T	Deletion	ANOVA comparison against	p value
Untreated	0.0483726	99.6165	0.0518278	0.269505	0.0138207						0.0306204	99.7076	0.0275583	0.22506	0.00918611
BE3	1.66994	75.7716	1.96147	19.7002	0.896762	0.580315	89.5378	0.446078	8.01082	1.42497	0.766087	88.6779	0.437221	8.63416	1.48465	untreated	1
BE4	0.922627	62.6877	0.674472	35.1743	0.54085	2.94852	76.1431	2.37579	16.343	2.18959	0.987201	56.1693	0.819563	39.5492	2.47465	untreated	0.999957
ACX, hPB(8kD), wtCas9	1.08912	95.4509	0.677381	2.01222	0.770355	0.726308	95.3339	0.361814	1.47138	2.10656	0.708397	94.633	0.48227	1.84503	2.33131	untreated	1
ACX, hPB(8kD)	2.25877	79.6711	1.79386	15.8684	0.407895	1.51072	88.4636	1.04776	8.10739	0.870548	2.55595	80.3685	1.70011	14.2763	1.09919	untreated	0.956074
AXC, hPB(8kD)	2.7525	86.8914	1.46682	7.97031	0.918971	1.48545	88.8264	0.830844	6.37148	2.48582	1.94358	85.2264	0.937328	8.7683	3.12443	untreated	1
XAC, hPB(8kD)	3.64135	69.0698	3.6259	22.1338	1.52913	2.43339	80.0673	1.77008	13.3439	2.38535	3.72497	68.5573	3.16607	21.5929	2.95879	untreated	0.000403501	***
ACX, hPB(14kD), wtCas9	0.5	96.8414	0.737931	1.71379	0.206897	0.564574	96.1306	0.390453	1.17312	1.74121	0.373099	95.6831	0.422935	1.89782	1.62305	untreated	1
ACX, hPB(14kD)	2.33928	78.7248	2.05142	16.5669	0.317639	2.51213	78.9141	2.33012	14.2136	2.03004	3.5524	72.7372	2.72243	18.5966	2.39136	untreated	0.0140896	*
AXC, hPB(14kD)	1.48562	90.7631	0.786887	5.96859	0.995853	1.33538	90.8496	0.556139	4.95999	2.29892	1.63428	88.4942	0.845271	6.27504	2.75125	untreated	1
XAC, hPB(14kD)	3.55689	72.7694	2.97631	19.5629	1.13447	2.04078	82.5462	1.77209	11.7337	1.90726	3.32509	70.1135	2.59883	21.2921	2.67047	untreated	0.00795547	**
ACX, rPB(8kD), wtCas9	0.0519913	99.3657	0.103983	0.436727	0.041593	0.0370666	99.6778	0.0228102	0.242359	0.0199589	0.198089	99.3556	0.0275821	0.358567	0.060179	untreated	1
ACX, rPB(8kD)	4.69779	63.2934	3.05275	27.1719	1.78418	2.39949	77.8911	2.35082	15.0857	2.27295	3.92367	67.2885	3.28612	22.8574	2.6443	untreated	0.000292103	***
AXC, rPB(8kD)	1.39058	87.5876	0.876257	8.97592	1.16961	1.68925	87.8198	0.841073	6.96787	2.68196	2.29835	83.2543	1.07534	9.76954	3.60248	untreated	1
XAC, rPB(8kD)	3.796	65.902	3.07325	26.1195	1.10926	2.55968	77.2509	2.04019	15.0558	3.09334	4.45091	63.9505	2.77677	25.102	3.71986	untreated	0.00214772	**
ACX, rPB(14kD), wtCas9	1.74514	91.3083	1.95265	4.32032	0.673561	0.749064	93.0094	0.578465	2.54133	3.12175	0.923468	91.3797	0.756226	3.55753	3.38302	untreated	1
ACX, rPB(14kD)	4.48916	66.9728	3.64293	22.0296	2.8655	2.41224	77.4858	2.33967	15.8815	1.88076	3.47095	68.6296	3.13495	22.869	1.89544	untreated	9.78483e-05	***
AXC, rPB(14kD)	1.5599	90.5575	0.683035	6.31961	0.879946	1.76198	87.4868	0.996543	6.83528	2.91937	2.39414	83.4107	1.25506	9.38961	3.55053	untreated	1
XAC, rPB(14kD)	2.59287	77.359	1.68712	17.3093	1.05175	2.9504	77.5398	2.04858	14.752	2.70917	3.32334	72.7241	2.37239	18.4639	3.11625	untreated	0.126262
ACX, hLIG3, wtCas9	1.32454	92.6334	0.961655	4.37886	0.701585	1.15636	91.7485	0.774932	2.95971	3.36045	0.855008	91.7081	1.03067	3.19782	3.2084	untreated	1
ACX, hLIG3	4.64892	62.4183	3.30687	27.0997	2.5262	3.05133	74.8955	3.03431	16.8031	2.21571	4.86795	61.9453	3.98087	26.6839	2.52195	untreated	4.1964e-06	***
AXC, hLIG3	2.09831	90.5169	1.12603	6.05526	0.2035	1.52507	89.6182	1.27053	6.08942	1.49679	2.23733	86.2665	1.03882	8.79787	1.65948	untreated	1
XAC, hLIG3	3.05639	64.7667	3.82157	25.9684	2.38685	3.069	73.63	3.14127	17.7839	2.37588	5.67812	61.0172	4.34182	25.6904	3.27248	untreated	3.05765e-07	***
ACX, rLIG3, wtCas9	0.496261	96.8355	1.0877	1.36302	0.217539	0.833881	95.7194	0.564344	1.35442	1.52794	0.699751	96.5944	0.250596	1.06537	1.38992	untreated	1
ACX, rLIG3	0.709673	96.5755	0.506909	1.90748	0.300391	0.538688	96.0133	0.609424	1.41111	1.42743	0.488957	96.1292	0.205877	1.40783	1.76812	untreated	1
XAC, rLIG3	1.60051	84.2956	1.9194	11.5012	0.68333	1.39033	87.2626	1.51931	8.50782	1.31998	1.89617	84.6822	1.27088	10.89	1.26073	untreated	0.899009
ACX, hXRCC1, wtCas9	1.54763	90.1883	1.20705	5.97516	1.08184	1.62348	88.286	1.43105	4.67259	3.98688	1.08817	90.0452	1.12043	4.56092	3.18531	untreated	0.999994
ACX, hXRCC1	2.57184	69.5814	3.28003	22.8782	1.68847	0.888785	95.5386	0.543362	1.53694	1.49231	0.609351	96.6765	0.495634	1.38606	0.832493	untreated	0.990563
AXC, hXRCC1	1.86397	91.9053	0.706843	4.06828	1.45557	1.62967	90.0098	1.23074	5.84815	1.28167	2.84123	83.3916	1.57772	10.8145	1.37493	untreated	1
XAC, hXRCC1	2.2913	80.14	2.6151	13.9822	0.971413	2.85101	73.5449	3.36288	17.7064	2.53486	4.87625	58.443	4.34288	29.1596	3.17825	untreated	4.20967e-06	***
ACX, rXRCC1, wtCas9	0.624727	96.6909	0.537429	1.84144	0.305543	0.787875	94.1439	0.455766	2.26646	2.34596	0.964163	92.4106	0.939026	2.48671	3.19951	untreated	1
ACX, rXRCC1	3.03351	72.4748	2.80401	20.5549	1.13279	2.46334	77.8384	2.4987	15.4889	1.7107	3.73917	69.295	3.72134	21.3188	1.92575	untreated	0.000124434	***
AXC, rXRCC1	0.730198	95.3453	0.525743	3.06683	0.331908	1.52037	90.4638	1.32206	5.28476	1.40904	2.18511	86.1945	1.7689	8.1655	1.68601	untreated	1
XAC, rXRCC1	1.94842	85.2894	1.74817	10.3808	0.633237	2.33689	81.7544	2.01154	11.8576	2.03953	3.88813	73.8641	2.43308	17.8449	1.9698	untreated	0.106144

## Sheet: HEK3 (C3)
	Trial 1					Trial 2					Trial 3
Construct	A	C	G	T	Deletion	A	C	G	T	Deletion	A	C	G	T	Deletion	ANOVA comparison against	p value
Untreated	0.0207311	99.7823	0.0345519	0.158939	0.00345519						0.0214343	99.8224	0.0321514	0.113295	0.0107171
BE3	0.329552	93.8843	0.465809	4.67393	0.646429	0.177605	96.5346	0.239561	2.11474	0.93346	0.29655	96.5707	0.045623	2.08535	1.00181	untreated
BE4	0.254518	91.2446	0.566302	7.84551	0.0890812	0.667012	92.6204	0.714151	4.37683	1.62157	0.313988	89.7209	0.274075	8.20095	1.49011	untreated	1
ACX, hPB(8kD), wtCas9	0.398459	97.2506	0.378536	1.68017	0.292203	0.0830832	95.7788	0.482419	1.66702	1.98864	0.172096	95.4214	0.252141	2.19323	1.9611	untreated	1
ACX, hPB(8kD)	0.381579	95.1316	0.657895	3.63158	0.197368	0.261386	97.045	0.181641	1.8585	0.653464	0.42544	94.9063	0.354258	3.50119	0.812806	untreated	1
AXC, hPB(8kD)	0.485995	95.6481	0.808518	2.58903	0.468322	0.18631	95.1794	0.639498	2.23908	1.75568	0.347669	94.7467	0.442627	2.38467	2.07836	untreated	1
XAC, hPB(8kD)	0.988531	90.8484	1.07734	6.37139	0.714368	0.737223	92.892	0.5968	4.26998	1.50401	0.872129	90.2039	0.77079	6.18014	1.97304	untreated	0.987912
ACX, hPB(14kD), wtCas9	0.631034	97.4103	0.293103	1.50345	0.162069	0.0756283	95.9196	0.659549	1.78166	1.56357	0.192611	95.6804	0.344814	2.30594	1.47623	untreated	0.295797
ACX, hPB(14kD)	0.274625	95.9203	0.181981	3.41131	0.211759	0.555884	93.8525	0.628034	3.46484	1.49875	0.696006	92.8983	0.435773	3.98971	1.98023	untreated	1
AXC, hPB(14kD)	0.264473	96.5031	0.35263	2.34434	0.535475	0.192385	95.6754	0.61919	2.00954	1.50352	0.278555	95.1726	0.396564	2.2106	1.94165	untreated	1
XAC, hPB(14kD)	0.740741	92.4291	0.840841	5.39206	0.597264	0.451676	94.2321	0.657732	3.348	1.31052	0.984744	91.5096	0.560503	5.04313	1.90206	untreated	1
ACX, rPB(8kD), wtCas9	0.0311948	99.7296	0.0311948	0.187169	0.0207965	0.0114051	99.6521	0.122605	0.193887	0.0199589	0.0150448	99.7493	0.032597	0.175522	0.0275821	untreated	0.881725
ACX, rPB(8kD)	1.06805	88.2637	0.441953	8.82678	1.39952	0.698433	92.9354	0.705733	3.90344	1.75703	0.742373	91.8232	0.654657	5.12387	1.6559	untreated	1
AXC, rPB(8kD)	0.422889	95.3292	0.430509	2.96785	0.849589	0.284306	94.9062	0.48569	2.3858	1.93802	0.297433	93.2027	0.867341	2.8121	2.82042	untreated	0.998274
XAC, rPB(8kD)	1.10926	90.1769	1.4015	6.69327	0.619049	0.587971	91.9597	0.748542	4.56918	2.13464	1.0683	89.1474	0.613918	7.0742	2.09621	untreated	0.998958
ACX, rPB(14kD), wtCas9	1.10899	94.7408	1.17363	2.77589	0.200708	0.249034	94.4585	0.390219	2.32171	2.58054	0.443556	93.4339	0.243592	2.78495	3.09398	untreated	0.0666237
ACX, rPB(14kD)	0.412797	91.2625	0.997592	5.60028	1.72687	0.607962	94.2852	0.451069	3.30457	1.35125	0.755603	93.2526	0.506415	4.16868	1.31668	untreated	0.998032
AXC, rPB(14kD)	0.187681	95.9326	0.526121	3.09212	0.261522	0.373472	94.8805	0.447427	2.35546	1.94317	0.63186	93.3456	0.853443	2.82692	2.34221	untreated	0.965242
XAC, rPB(14kD)	0.246039	94.4033	0.548856	4.25837	0.543449	0.686571	92.9562	0.888831	3.60171	1.86673	0.70244	92.2516	0.395951	4.34718	2.30281	untreated	0.996822
ACX, hLIG3, wtCas9	0.701585	93.8067	1.08262	3.76195	0.647151	0.333148	92.1662	1.09601	3.49564	2.90901	0.234916	93.5345	0.347083	3.04544	2.83804	untreated	0.996289
ACX, hLIG3	1.22363	90.2987	1.16223	5.83746	1.47801	0.693827	92.3603	1.00577	4.45411	1.48596	1.02088	90.9441	0.967724	5.41412	1.6532	untreated	0.209265
AXC, hLIG3	0.529101	97.0334	0.4884	1.7501	0.198978	0.274122	96.2558	0.569999	1.79267	1.10736	0.25847	96.2579	0.314445	1.78789	1.38125	untreated	0.0090744	**
XAC, hLIG3	0.88257	91.6004	0.617364	5.7041	1.1956	0.757983	92.991	0.589336	3.89555	1.76616	0.788585	90.9221	0.751764	5.41884	2.11875	untreated	1
ACX, rLIG3, wtCas9	0.401088	97.3249	0.948334	1.16247	0.163154	0.274591	95.7834	0.788396	1.79579	1.35779	0.205406	96.8792	0.160217	1.56793	1.18725	untreated	0.963514
ACX, rLIG3	0.544458	96.8084	0.762241	1.64088	0.244067	0.195886	96.0224	0.399028	2.14568	1.23699	0.154407	96.0717	0.236153	2.10115	1.43659	untreated	0.986433
XAC, rLIG3	0.276369	96.4528	0.261184	2.54199	0.467701	0.34842	96.1406	0.375222	2.20443	0.931354	0.327233	95.7181	0.219423	2.61786	1.11741	untreated	1
ACX, hXRCC1, wtCas9	0.971652	94.4205	1.24211	2.91996	0.445758	0.379445	91.9368	0.734497	3.49089	3.45837	0.263976	94.8407	0.525019	2.1558	2.21447	untreated	1
ACX, hXRCC1	1.33438	92.5081	0.44355	4.82687	0.8871	0.261978	95.4649	0.56859	2.47812	1.22645	0.137318	96.4748	0.444139	2.28506	0.658699	untreated	0.232666
AXC, hXRCC1	0.219907	97.4763	0.0890099	1.08906	1.12571	0.294954	96.7109	0.422272	1.5554	1.01642	0.303064	95.8752	0.639554	2.1571	1.02507	untreated	1
XAC, hXRCC1	0.527338	94.1623	0.860394	3.79622	0.653776	0.97292	91.048	0.999266	4.88906	2.09074	1.22855	88.0501	0.847001	7.50115	2.3732	untreated	1
ACX, rXRCC1, wtCas9	0.294631	96.9909	0.840244	1.67776	0.196421	0.203151	95.2286	0.461066	2.11631	1.99088	0.265728	93.4214	0.504525	3.27492	2.5334	untreated	0.0888856
ACX, rXRCC1	0.500191	95.4689	0.267749	3.03646	0.726748	0.42599	95.2451	0.459666	2.66707	1.2022	0.731072	94.9217	0.297778	2.88328	1.16615	untreated	0.998111
AXC, rXRCC1	0.209766	98.4653	0.193834	0.878893	0.25225	0.215705	96.6635	0.499252	1.56212	1.05939	0.148143	96.0142	0.66488	1.92939	1.24334	untreated	1
XAC, rXRCC1	0.305794	94.972	0.725246	3.66141	0.335561	0.556236	93.3252	0.655938	3.82893	1.63372	1.07241	92.1774	0.760124	4.73747	1.25257	untreated	1
																	0.771497

## Sheet: Known sites
EMX1	Trial 1					Trial 2					Trial 3								HEK4	Trial 1					Trial 2					Trial 3								RNF2-1	Trial 1					Trial 2					Trial 3
Construct	A	C	G	T	Deletion	A	C	G	T	Deletion	A	C	G	T	Deletion	ANOVA comparison against	p value		Construct	A	C	G	T	Deletion	A	C	G	T	Deletion	A	C	G	T	Deletion	ANOVA comparison against	p value		Construct	A	C	G	T	Deletion	A	C	G	T	Deletion	A
Untreated	0.70287	93.2893	1.84922	3.48088	0.677768	0.740474	93.271	2.02013	3.41481	0.553559									Untreated	0.539854	98.4122	0.508098	0.381073	0.158781	0.312945	98.606	0.426743	0.540541	0.113798									Untreated	0.321987	96.9181	1.60994	0.643974	0.50598	0.314651	96.8928	1.53392	0.884956	0.373648
BE3	0.924074	89.0921	3.10565	6.20177	0.676384	1.12676	90.2455	3.01006	5.167	0.450704	0.303264	97.5017	0.534322	1.51632	0.144411				BE3	4.10298	80.1891	9.79485	4.84714	1.06597	5.25708	76.5165	11.3518	5.83478	1.03986	0.874857	97.4895	0.342335	1.06504	0.228224				BE3	1.19213	82.3366	8.24558	5.78184	2.44387	1.35171	83.1434	7.92473	5.24781	2.33236	0.499119
BE3 (no UGI)	1.67898	84.531	4.91381	7.09649	1.77972	1.4851	85.6923	3.53165	6.52902	2.76193									BE3 (no UGI)	4.69697	78.4343	11.33	4.0404	1.49832	6.04167	73.125	14.6065	5.34722	0.87963									BE3 (no UGI)	2.28062	73.906	14.1352	4.86224	4.81593	2.48157	73.426	14.2087	5.43108	4.45264	3.58806
ACX, rPB(8kD)	2.80358	71.8638	9.88367	12.8714	2.57762	2.76227	71.7132	8.90279	14.7353	1.88643	2.51229	76.0103	6.29143	13.9459	1.24011	BE3	0.00848067	**	ACX, rPB(8kD)	6.36282	70.3217	16.5058	5.55853	1.25112	7.93339	66.9218	18.0079	6.06123	1.07571	7.18828	68.4177	17.9338	5.70454	0.755691	BE3	0.0862476		ACX, rPB(8kD)	3.23372	65.7895	18.6441	5.64228	6.69045	2.70014	64.4008	20.2748	5.82662	6.79773	2.8884
ACX, rPB(14kD)	2.41894	76.5629	7.45785	11.4981	2.06226	2.47557	75.7872	7.4629	12.0159	2.25841	3.80749	70.7524	6.39659	17.8922	1.15139	BE3	0.280318		ACX, rPB(14kD)	5.83716	72.0914	15.3562	5.60766	1.10756	6.95553	68.073	17.4344	6.32839	1.20867	8.91213	61.9643	19.6544	8.63931	0.829828	BE3	0.0862948		ACX, rPB(14kD)	2.36902	69.8861	16.1731	5.14806	6.42369	2.72537	65.5922	19.2086	5.71279	6.76101	2.30336
XAC, hPB(8kD)	2.698	74.8485	8.0782	12.2042	2.17105	2.9351	73.5051	8.02747	13.4905	2.04181	4.06986	66.5458	9.01302	17.4823	2.889	BE3	0.0185308	*	XAC, hPB(8kD)	6.31792	69.5945	17.2101	5.83131	1.04623	7.5422	68.261	17.2173	5.7633	1.21619	12.2598	51.6376	26.3755	8.23144	1.49563	BE3	0.0125652	*	XAC, hPB(8kD)	3.06338	64.8944	18.3099	5.98592	7.74648	3.3041	63.1654	19.07	6.24108	8.21946	4.27394
XAC, rPB(8kD)	2.58044	74.9496	8.0728	11.8297	2.56744	2.87368	73.53	8.03515	13.3012	2.25989	3.42764	73.7044	5.71443	14.7235	2.43004	BE3	0.00355625	**	XAC, rPB(8kD)	5.71569	71.8474	14.8379	6.12512	1.47396	8.08412	66.6988	17.268	6.84932	1.09975	7.28305	62.3725	22.3687	6.72503	1.25072	BE3	0.0543181		XAC, rPB(8kD)	2.78502	69.598	14.8168	4.84291	7.9572	2.74527	66.1116	17.1317	5.65557	8.35584	4.41324
ACX, hLIG3	3.41309	71.8244	9.3684	13.2477	2.14638	2.58956	73.4034	8.67407	13.1912	2.14174	4.48847	61.2186	8.70866	23.3297	2.25455	BE3	0.000844017	***	ACX, hLIG3	7.47024	67.068	18.0462	6.01998	1.39554	7.64766	65.4148	19.1704	6.67463	1.09252	10.9548	54.2829	25.2476	8.79048	0.724215	BE3	0.00857293	**	ACX, hLIG3	2.69376	69.245	16.5397	5.33364	6.18795	3.21276	66.3018	18.047	6.10027	6.33825	4.64707
XAC, hLIG3	2.90717	74.3002	8.37566	12.3095	2.10742	3.0537	74.1069	7.69763	13.5169	1.6248	3.7826	68.8015	7.00077	18.6035	1.81164	BE3	0.00307108	**	XAC, hLIG3	7.20471	66.886	16.9207	7.68964	1.29893	7.6254	65.8576	19.7209	5.74434	1.05178	11.9566	55.3905	21.9083	10.1431	0.601476	BE3	0.0211616	*	XAC, hLIG3	3.16441	65.6198	17.773	5.25815	8.18463	4.12952	64.3595	19.8029	5.81886	5.88925	3.49407
ACX, rXRCC1	2.79615	76.24	7.83894	11.5104	1.61447	2.704	75.499	8.10667	11.987	1.70331	3.62672	68.3434	8.77261	17.8683	1.38896	BE3	0.00521039	**	ACX, rXRCC1	6.27728	69.6277	16.8806	5.95635	1.25802	7.28392	68.4888	17.3583	5.8672	1.00172	8.2397	62.0746	19.4187	9.33887	0.928188	BE3	0.0655045		ACX, rXRCC1	3.48763	60.3126	25.0836	7.86409	3.25209	2.73179	67.3427	19.226	5.19454	5.50497	3.83596
[truncated: 26 more columns]

## Sheet: Disease Genes
		Trial 1				Trial 2				Trial 3				Trial 4				Trial 5
	Construct	A	C	G	T	A	C	G	T	A	C	G	T	A	C	G	T	A	C	G	T	ANOVA comparison against	p value
ADRB2	Untreated	0.0507614	65.2669	34.5931	0.089217	0.0350278	61.6679	37.9512	0.3459	0.0827526	54.4861	44.8693	0.561847	0.0692107	56.7685	42.6621	0.500204	0.0434279	52.4464	47.1989	0.311233
	BE3	0.335367	58.1619	40.0844	1.41824	0.416821	56.1793	41.3303	2.07355									0.317309	45.4545	52.5623	1.66587
	ACX, rPB(8kD)	3.05977	49.7317	42.3681	4.84044	2.47972	44.5687	48.3781	4.57345	0.981604	25.4308	71.3844	2.20316	2.3	40.3	52.7	4.6	2.3628	37.5492	55.9279	4.16003	untreated	0.329019
	ACX, rXRCC1	3.8398	47.465	43.739	4.95624	3.30791	42.7412	49.0112	4.93969	0.658715	10.6463	87.5912	1.10379	2.74746	39.7772	52.6902	4.78516	3.18471	37.3027	55.6356	3.87704	untreated	0.15821
GJB2	Untreated	0.0177596	99.7647	0.048839	0.168716	0.00800769	99.7558	0.0440423	0.192184	0.00957778	99.7175	0.118126	0.154841	0.0135714	99.7508	0.0777269	0.157921
	BE3									0.749357	86.4834	2.2857	10.4816	0.622383	87.799	2.32884	9.24975
	ACX, rPB(8kD)	2.24034	71.3641	7.92373	18.4719	2.2	70	8.1	19.7	2.85316	61.1641	9.80298	26.1798	2.27304	69.5205	7.9665	20.24					untreated	0.000129828	***
	ACX, rXRCC1	1.91313	70.455	9.24509	18.3868	2.06323	67.1035	10.2099	20.6234	2.61509	61.9016	11.6092	23.8742	1.73252	69.3436	9.82904	19.0949					untreated	4.49803e-05	***
MYBPC3	Untreated	0.129256	99.6589	0.0933517	0.118485	0.0910104	99.7003	0.0768881	0.131808	0.0759569	99.7436	0.0949462	0.0854515	0.0231464	99.8488	0.0493789	0.0786976	0.0189648	99.8167	0.0774397	0.0869222
	BE3	0.458367	94.9144	1.22184	3.40542	0.665115	91.9377	1.86166	5.53548	0.0562819	99.8008	0.0750426	0.0678269	0.20429	97.9766	0.486405	1.33275	0.548313	92.1677	1.92985	5.35412
	ACX, rPB(8kD)	5.18984	71.6906	11.1654	11.9542	5.23936	71.1308	12.2895	11.3403	4.36963	77.0059	10.1675	8.45703	5.46111	71.487	11.2284	11.8235	4.96706	70.647	12.4531	11.9329	untreated	4.26416e-05	***
	ACX, rXRCC1	5.31001	71.8237	11.3505	11.5157	5.34643	69.4229	13.9079	11.3227	4.7252	73.6651	11.2283	10.3815	5.48594	72.1428	10.4438	11.9274	5.47482	69.554	13.2295	11.7416	untreated	2.63846e-05	***
GAL 292	Untreated	0.0201034	99.865	0.0373349	0.0775416
	BE3	2.14646	82.2811	3.15657	12.4158
	ACX, rPB(8kD)	5.90726	74.1671	6.94826	12.9774
	ACX, rXRCC1	6.82969	69.8341	8.19214	15.1441

## Sheet: Other Sites
		Trial 1					Trial 2					Trial 3								Trial 1
	Construct	A	C	G	T	Deletion	A	C	G	T	Deletion	A	C	G	T	Deletion			Construct	A	C	G	T	Deletion
HEK2-2	Untreated	0.119904	99.7602	0	0.119904	0	0.0836129	99.4497	0.210977	0.132225	0.123475	0.0321881	99.7171	0.113505	0.0491292	0.0880938		VEGFA-1	Untreated	0.00227318	99.9818	0.00985043	0.0060618	0
	BE3	0.578871	91.1722	2.17077	1.5919	4.48625	0.454205	92.8029	1.99398	1.62182	3.12712	0.475248	91.3607	1.78406	1.9538	4.42621			BE3	2.71431	64.292	9.36704	22.8778	0.748907
	BE3 (no UGI)	2.61348	73.7276	11.8294	6.87758	4.95186	2.73386	75.3302	10.3254	6.28743	5.32306	2.75063	76.2078	9.05999	5.29233	6.68923			BE3 (no UGI)	3.9812	65.4264	18.7197	10.4052	1.46739
	ACX, rPB(8kD)	2.93663	75.7342	10.3555	5.40958	5.56414	2.76906	78.1893	9.30589	5.16824	4.56749	2.35529	77.7634	9.07487	5.24833	5.55807			ACX, rPB(8kD)	4.13769	63.1652	19.3235	12.1794	1.19412
	ACX, rXRCC1	3.08442	71.9156	15.2597	6.65584	3.08442	2.7755	74.1427	13.2823	6.2315	3.56802	2.67305	74.8056	12.6625	5.54687	4.31189			ACX, rXRCC1	4.90605	60.2717	21.1874	11.8144	1.82047
HEK2-4	Untreated	0.145349	98.9826	0.436047	0	0.436047	0.0375372	99.5915	0.20951	0.0436479	0.117849	0.0222621	99.8528	0.068023	0.0173149	0.039577
	BE3	0.642055	91.0112	4.49438	2.4077	1.44462	0.511207	91.1999	4.65798	0.96062	2.67026	0.716472	90.908	4.44646	1.86499	2.06409
	BE3 (no UGI)	1.50659	67.9849	15.4426	1.31827	13.7476	2.18861	67.4003	18.6833	1.9498	9.77793	2.57805	73.5683	16.6187	2.44542	4.78951
	ACX, rPB(8kD)	2.02361	75.0422	12.4789	2.19224	8.26307	1.42274	76.9974	13.051	1.14384	7.38502	3.37016	69.6291	18.9583	2.8994	5.143
	ACX, rXRCC1	2.73224	61.02	26.4117	1.82149	8.01457	3.18985	63.8943	23.2806	2.51439	7.12086	3.47629	70.1401	19.0396	2.85863	4.48543
HEK2-12	Untreated	1.25624	90.7715	3.72041	3.51103	0.74086	0.0920673	99.0741	0.410357	0.346348	0.0771612	0.0415805	99.6202	0.155084	0.151713	0.0314663
	BE3	2.05253	82.4458	5.68394	8.54026	1.27745	1.79422	86.0191	3.97172	7.23327	0.981703	1.55195	84.3152	4.1848	8.73146	1.2166
	BE3 (no UGI)	3.66501	74.8938	10.0035	9.2245	2.21317	4.02708	70.5129	12.9666	9.92489	2.56857	4.12979	71.4481	11.6878	10.2106	2.52369
	ACX, rPB(8kD)	3.76508	75.527	10.0563	8.57603	2.07562	4.12102	74.2758	10.399	9.18336	2.02078	4.06575	73.5038	11.1269	9.2123	2.09125
	ACX, rXRCC1	3.84615	72.1967	11.7681	9.51014	2.67891	4.33039	69.8223	12.2558	10.3921	3.19933	4.23176	69.8979	11.8816	10.713	3.27575
HEK2-13	Untreated	0	99.4479	0.345066	0.207039	0	0.00824375	99.7609	0.132724	0.0783156	0.019785	0.00213831	99.9123	0.0502502	0.0245905	0.0106915
	BE3	0.346021	94.8097	2.21453	2.49135	0.138408	0.189469	95.8676	1.52573	2.16793	0.249302	0.182965	93.7792	2.13766	3.41709	0.483079
	BE3 (no UGI)	0.605144	88.8805	7.0348	2.34493	1.13464	0.485402	88.2513	7.29274	2.94933	1.02124	0.831105	85.1713	9.13837	3.50729	1.35196
	ACX, rPB(8kD)	0.758214	88.7953	6.90817	2.61163	0.926706	0.482841	89.4432	6.527	2.76337	0.783609	0.747282	84.7187	9.98905	3.18324	1.36175
	ACX, rXRCC1	0.398406	85.1793	9.24303	3.66534	1.51394	0.703215	86.4724	8.65377	3.1523	1.01832	0.822549	83.5806	10.3162	3.75253	1.52812
HEK2-16	Untreated	0.209644	97.9036	1.25786	0.209644	0.419287	0.0850045	98.7697	0.797031	0.256841	0.0914027	0.035197	99.0057	0.721539	0.133749	0.103831
	BE3	0.369458	88.7931	3.57143	5.78818	1.47783	0.512211	91.2827	2.37519	4.14199	1.68792	0.549163	89.0494	3.04001	5.31729	2.04411
	BE3 (no UGI)	2.31065	72.0154	14.5058	7.31707	3.85109	2.60015	71.7123	12.4785	7.83104	5.37798	2.79878	67.7009	13.1558	9.48	6.86443
	ACX, rPB(8kD)	2.18023	78.343	10.9012	5.37791	3.19767	2.19774	74.8022	11.8222	7.03722	4.14066	2.74966	72.2316	12.0783	7.73891	5.20156
	ACX, rXRCC1	1.64474	68.4211	19.7368	6.57895	3.61842	2.47985	71.6561	16.9056	6.22193	2.73648	2.3584	69.2739	18.1034	7.18183	3.08253

## Sheet: NCN
		Trial 1																Trial 2
		ACA	ACC	ACG	ACT	CCA	CCC	CCG	CCT	GCA	GCC	GCG	GCT	TCA	TCC	TCG	TCT	ACA	ACC	ACG	ACT	CCA	CCC	CCG	CCT	GCA	GCC	GCG	GCT	TCA	TCC	TCG	TCT
ACX, rPB(8kD)	A	2.22608	2.81746	0.415094	2.5911	0.531263	5.84341	1.01964	1.01964	2.69787	0.00902364	0.481026	5.11886	0.669216	10.8677	3.13985	2.07311	1.78763	1.77661	0.259534	2.46945	0.233754	4.1225	0.611413	2.34405	1.1616	0	0.307593	3.18882	0.612161	5.16316	1.60434	2.04551
	C	67.4406	77.1032	66.434	71.5394	79.09	63.0686	93.8222	93.8222	79.3597	98.3848	80.2512	66.0493	80.8932	66.3676	67.4031	76.1829	77.3388	84.8824	83.9089	81.6146	85.9222	83.4874	95.9706	77.5567	88.3913	99.8667	89.4609	79.8877	88.1629	80.2946	80.4703	82.8603
	G	22.0693	10.5556	2.03774	18.9414	0.245198	1.25349	0.11496	0.11496	2.58411	0.0180473	0.400855	14.0659	12.5239	5.39428	3.09969	11.6316	14.45	6.72808	1.18883	11.294	0.0935016	0.987777	0.0424592	1.02741	1.77528	0.0363416	0.161891	8.0258	7.46954	3.81078	1.65924	7.71329
	T	5.77464	5.39683	30.8868	2.56339	2.23403	13.1969	1.48948	1.48948	8.51617	1.57011	17.1566	12.2284	4.15187	13.1268	25.3264	6.31429	4.84448	3.73417	14.513	1.75878	1.4259	6.58067	1.08271	5.15001	4.79252	0.0726832	9.66489	7.36295	2.69586	8.07052	15.8025	4.44047
	Deletion	2.48938	4.12698	0.226415	4.36469	17.8995	16.6375	3.55376	3.55376	6.84219	0.0180473	1.71032	2.53755	1.76181	4.24364	1.031	3.79807	1.57907	2.87876	0.129767	2.86313	12.3247	4.82161	2.2928	13.9219	3.87931	0.0242277	0.404727	1.53469	1.05951	2.66097	0.463613	2.94042
ACX, rXRCC1	A	2.49526	3.26959	0.552221	2.81701	0.444683	3.2597	1.01591	5.22033	2.07034	0.00616219	0.57959	6.89496	0.920836	10.3853	3.75418	2.73332	2.29492	1.24663	0.200171	2.81786	0.453953	2.96017	0.543415	3.47433	1.29941	0	0.280505	3.26964	0.617284	6.20096	1.65348	1.56275
	C	61.7483	73.1193	73.5524	69.506	80.3937	76.423	94.7967	59.1671	83.5287	99.8336	86.579	67.4474	84.2788	61.3326	62.9912	68.269	70.7471	86.3208	86.3143	76.7235	84.3934	86.9504	97.2131	70.2988	89.0904	99.9558	93.5217	80.2646	90.1135	78.6558	81.6427	82.6559
	G	28.3164	13.8121	2.19647	20.3632	0.2972	1.15999	0.291007	1.81966	2.93244	0.0708652	0.261671	12.8507	9.96897	6.9235	3.97171	19.1255	21.543	7.21024	0.822923	15.6148	0.130446	0.914962	0.0155261	1.21167	2.17712	0.0221043	0.140252	7.60192	6.05834	3.6771	1.63045	10.5263
	T	5.35294	6.47748	23.4042	2.42307	1.87258	10.6317	1.81051	8.57129	7.15149	0.0831895	11.9146	9.81401	3.77259	16.0437	28.6216	6.7911	4.00879	3.47035	12.5329	2.1717	1.66971	6.57448	1.02473	6.83575	5.05709	0.0221043	5.91064	7.12169	2.27499	8.91389	14.8097	3.82996
	Deletion	2.08702	3.32154	0.294724	4.89074	16.9918	8.52561	2.08584	25.2217	4.31702	0.00616219	0.665183	2.99289	1.05876	5.31499	0.661231	3.08105	1.40625	1.75202	0.12974	2.67211	13.3525	2.59998	1.20328	18.1794	2.37597	0	0.146931	1.74211	0.935882	2.55223	0.263636	1.4251
BE3	A	1.34797	0.454205	0.155836	0.511207	0.129408	2.61432	0.156431	1.49921	0.589997	0.00326896	0.0520662	1.79422	0.189469	2.92932	0.463892	0.512211	0.538838	0.116414	0.0204065	0.337873	0.0768876	1.05758	0.12442	0.699677	0.140365	0.021913	0.0253314	0.492282	0.131042	0.96137	0.151429	0.0948947
	C	82.326	92.8029	89.8457	91.1999	93.9763	86.6309	96.1488	84.0233	89.8248	99.8325	89.0166	86.0191	95.8676	85.5607	87.3615	91.2827	62.4492	98.1607	96.7921	96.72	97.0168	96.0416	98.9745	92.6848	96.0564	99.8904	97.6273	95.631	97.989	95.597	95.5813	97.4758
	G	9.28794	1.99398	0.3095	4.65798	0.0601122	1.22201	0.0764376	0.871669	0.956373	0.111145	0.0347108	3.97172	1.52573	1.976	0.509261	2.37519	14.5192	0.465658	0.0571382	1.58021	0.0205034	0.215834	0.0829469	0.318443	0.307466	0.021913	0.0168876	1.10251	0.70561	0.662862	0.21349	0.455494
	T	6.01768	1.62182	9.61242	0.96062	2.71674	4.58301	2.02738	4.8356	5.96516	0.0335069	10.7196	7.23327	2.16793	6.97458	11.4725	4.14199	18.3911	0.558789	3.09771	0.587379	1.35835	1.554	0.667345	2.51166	2.58004	0.065739	2.32205	2.42039	1.05841	2.19491	3.99424	1.30322
	Deletion	1.02037	3.12712	0.0765605	2.67026	3.11749	4.9498	1.59097	8.77021	2.66365	0.0196138	0.177025	0.981703	0.249302	2.5594	0.192816	1.68792	4.10164	0.698487	0.0326504	0.774509	1.5275	1.13097	0.150813	3.78543	0.915714	0	0.00844381	0.353828	0.115922	0.583845	0.0595785	0.670589

## Sheet: Editing Window
		RNF2-2, -3, Trial 1										RNF2-2, -3, Trial 2										RNF2-2, -3, Trial 3
Normalized to C:G	Label	C1	C2	C3	C4	C5	C6	C7	C8	C9	C10	C1	C2	C3	C4	C5	C6	C7	C8	C9	C10	C1	C2	C3	C4	C5	C6	C7	C8	C9	C10
BE3	A	0.0300728	0.0915298	0.118286	0.351276	0.699693	0.73966	0.262636	0.168217	0.0120291	0.0148427	0.044874	0.0706839	0.3638	0.432939	1.38308	0.99841	0.554514	0.231931	0.0432713	0.0795193	0.0320684	0.00825264	0.232496	0.305348	1.80919	0.863776	0.595938	0.409881	0.0561197	0
	C	99.2702	98.5677	98.1435	96.0147	95.3908	89.2143	94.8977	93.8675	98.5846	97.7785	98.157	98.1998	95.3716	95.1383	90.0204	87.9617	88.1597	92.0436	95.9197	97.2433	97.643	99.0317	94.829	95.8792	89.4201	89.0763	88.426	93.4832	96.4003	98.3577
	G	0.0200485	0.0395804	0.040097	0.123689	0.749815	4.02236	0.509232	0.24243	0.0801941	0.0296853	0.0256423	0.0242976	0.105774	0.0331331	1.2741	3.88099	0.900684	0.267273	0.121801	0.0596395	0.00534474	0.00275088	0.0400855	0.00825264	1.4217	4.59397	0.916622	0.173305	0.0240513	0.132042
	T	0.354859	0.73966	1.18086	2.62963	2.41184	4.67544	2.32763	2.96111	0.240582	0.101425	1.13467	0.843789	3.0931	3.20286	5.78874	5.49567	5.50507	3.63138	0.693944	0.0706839	1.36825	0.789503	3.63709	3.49912	5.64939	4.88831	5.87654	3.69718	0.761625	0.00550176
	Deletion	0.324786	0.561548	0.517252	0.880665	0.74781	1.34821	2.00285	2.76074	1.08262	2.0755	0.637851	0.86146	1.06576	1.19279	1.53373	1.66328	4.88004	3.82576	3.22131	2.54683	0.951363	0.167804	1.26136	0.308099	1.69963	0.577685	4.18493	2.23647	2.75788	1.50473
BE3 (no UGI)	A	0.0968054	0.867885	0.613834	1.71677	2.51694	2.18555	0.871249	0.487789	0.0946053	0.0760191	0.240881	1.59226	1.6665	2.93733	7.55088	4.2727	2.58087	0.710096	0.211385	0.142989	0.358452	1.45551	1.32331	3.7042	7.797	5.12499	3.36082	1.35936	0.42044	0.146886
	C	98.4951	95.6922	96.4248	91.6537	89.1578	78.5088	89.259	89.2211	96.1146	92.0053	97.524	94.3192	92.5491	88.5706	74.6977	67.1005	74.9336	83.377	91.8936	87.7563	97.6741	94.3809	92.8849	85.8909	75.9729	62.0633	74.6577	83.3324	92.1895	88.6444
	G	0.0396022	0.304077	0.319018	1.22898	3.15058	9.96801	1.54889	0.541636	0.158409	0.205885	0.0655458	0.368378	0.643988	1.30871	6.53164	14.6139	3.43624	0.470166	0.244158	0.428966	0.0242561	0.387245	0.776197	1.84542	5.50614	17.4901	3.02663	0.475377	0.148232	0.323149
	T	0.129807	1.03576	0.71944	1.91632	2.60715	3.96566	2.89096	1.26699	0.107806	0.158373	0.235965	1.14876	1.94507	2.83796	6.3858	6.56052	7.80487	2.47686	0.24252	0.162377	0.223696	1.47954	1.8246	3.38372	6.32277	7.71552	7.42238	2.3208	0.318025	0.259054
	Deletion	1.23867	2.10003	1.92291	3.48421	2.56754	5.37202	5.4299	8.48247	3.5246	7.5544	1.9336	2.57137	3.19536	4.3454	4.83401	7.45238	11.2444	12.9659	7.40832	11.5094	1.71949	2.29676	3.19103	5.17573	4.40114	7.60602	11.5324	12.512	6.92378	10.6265
ACX, rPB(8kD)	A	0.0862047	0.795327	0.542583	1.59326	2.59375	1.84881	0.943181	0.391144	0.124236	0.14342	0.168362	1.40578	1.5063	2.72567	5.6061	3.22967	1.61377	0.522081	0.137914	0.0565023	0.284611	2.24435	1.47378	3.51326	7.28999	4.86563	2.53614	0.91788	0.188802	0.172642
	C	98.6157	96.2607	96.742	92.4353	89.5008	82.4611	89.8228	91.0428	96.5239	93.3166	98.114	94.8583	93.7187	89.1064	79.0461	70.7273	80.187	88.3289	94.6769	93.4457	97.5766	92.8123	92.1915	86.5915	73.9905	62.5079	74.9937	82.8221	92.8227	87.6532
	G	0.0633858	0.388537	0.347354	1.28556	3.28339	8.12016	1.79509	0.443297	0.174945	0.146027	0.0949276	0.390996	0.768377	2.19907	6.57508	14.8759	3.23291	0.682548	0.286574	0.24409	0.0479049	0.837314	0.960915	1.32934	7.58306	18.8122	4.16772	0.868965	0.295883	0.224435
	T	0.172409	0.915278	0.753024	1.91139	2.36302	3.29083	2.49487	0.996115	0.109024	0.104305	0.290156	1.69959	1.80183	3.01948	5.69208	6.66953	5.79954	1.70185	0.150451	0.135605	0.284611	1.98826	2.58123	4.24412	6.88139	6.62658	6.85603	1.9451	0.287429	0.238821
	Deletion	1.06235	1.6402	1.61507	2.77452	2.25907	4.27912	4.94409	7.12665	3.06787	6.2896	1.33257	1.64535	2.20483	2.94942	3.08067	4.49758	9.16679	8.76463	4.74817	6.11807	1.8063	2.11774	2.79257	4.3218	4.25508	7.18766	11.4464	13.4459	6.40516	11.7109
ACX, rXRCC1	A	0.0507221	0.80203	0.5179	2.00338	2.39462	2.36548	0.854267	0.368866	0.0907659	0.128596	0.124565	0.686548	1.22983	2.27419	5.72604	3.4971	1.75182	0.466638	0.104793	0.16091	0.133346	1.52983	1.44404	3.21382	6.45591	3.91351	2.14655	0.861762	0.256936	0.205558
	C	99.0016	96.4095	97.1996	91.7597	88.9533	72.5753	90.1092	91.1946	96.7885	93.9154	98.2818	96.6584	94.5369	92.094	77.9263	67.3568	80.4176	90.4849	94.6852	94.5934	98.2275	94.869	94.406	88.9354	73.8739	57.659	76.4075	88.4848	94.1555	92.4616
	G	0.0587309	0.554992	0.421794	2.04738	4.08714	16.088	1.76727	0.609137	0.363064	0.521151	0.0276811	0.362047	0.607007	1.64128	7.57078	19.1563	3.41071	0.413002	0.318333	0.431774	0.0943181	0.620627	0.673236	2.50227	8.56344	25.4813	4.29635	0.668063	0.689498	0.687829
	T	0.162845	1.05922	0.702101	2.10491	2.83777	5.47885	2.70429	1.25212	0.181532	0.240271	0.162132	1.0325	1.41965	2.21787	5.75174	7.13366	5.73394	1.67346	0.235289	0.217228	0.198393	1.79863	1.6587	3.00826	7.71783	8.82318	7.99428	1.61284	0.227664	0.106732
	Deletion	0.726127	1.17428	1.1586	2.0846	1.72722	3.49239	4.56499	6.5753	2.57615	5.19459	1.40383	1.26046	2.20658	1.77269	3.02515	2.85615	8.68594	6.96203	4.65636	4.59665	1.34647	1.18196	1.81806	2.3402	3.38895	4.12302	9.15536	8.37253	4.67037	6.53832
ABE7.10	A	0.00178702	0.00592792	0.0125092	0.00790389	0.0142962	0.0138318	0.00357405	0.00790389	0.00178702	0.00395194	0.00439896	0.0109778	0.00293264	0.00914813	0.0175958	0.014637	0.00293264	0.00182963	0.00146632	0.00365925
	C	99.9643	99.9466	99.95	99.919	99.8999	99.7965	99.4978	99.3914	99.9518	99.9407	99.9677	99.9469	99.9604	99.9067	99.9135	99.8445	98.8313	98.9882	99.9355	99.9579
	G	0.00357405	0.00592792	0.0107221	0.0177837	0.0250183	0.0908947	0.0125092	0.00790389	0.00536107	0	0.00586527	0.00365925	0.00439896	0.0420814	0.0234611	0.0640369	0.0117305	0.0109778	0.0117305	0.00365925
	T	0.0160832	0.0217357	0.0107221	0.0256876	0.0357405	0.0513753	0.0303794	0.0335915	0.0125092	0.00395194	0.0102642	0.0237851	0.0146632	0.0237851	0.0219948	0.0530591	0.0821138	0.0658665	0.00733159	0.00182963
	Deletion	0.0142962	0.0197597	0.0160832	0.0296396	0.0250183	0.0474233	0.455691	0.5592	0.0285924	0.0513753	0.0117305	0.014637	0.0175958	0.0182963	0.0234611	0.0237851	1.07188	0.933109	0.0439896	0.0329333
		C1			C2			C3			C4			C5			C6			C7			C8			C9			C10
	Label	Trial 1	Trial 2	Trial 3	Trial 1	Trial 2	Trial 3	Trial 1	Trial 2	Trial 3	Trial 1	Trial 2	Trial 3	Trial 1	Trial 2	Trial 3	Trial 1	Trial 2	Trial 3	Trial 1	Trial 2	Trial 3	Trial 1	Trial 2	Trial 3	Trial 1	Trial 2	Trial 3	Trial 1	Trial 2	Trial 3
BE3	G	0.0200485	0.0256423	0.00534474	0.0395804	0.0242976	0.00275088	0.040097	0.105774	0.0400855	0.123689	0.0331331	0.00825264	0.749815	1.2741	1.4217	4.02236	3.88099	4.59397	0.509232	0.900684	0.916622	0.24243	0.267273	0.173305	0.0801941	0.121801	0.0240513	0.0296853	0.0596395	0.132042
ACX, rPB(8kD)	G	0.0633858	0.0949276	0.0479049	0.73966	0.843789	0.789503	0.347354	0.768377	0.960915	1.28556	2.19907	1.32934	3.28339	6.57508	7.58306	8.12016	14.8759	18.8122	1.79509	3.23291	4.16772	0.443297	0.682548	0.868965	0.174945	0.286574	0.295883	0.146027	0.24409	0.224435
ACX, rXRCC1	G	0.0587309	0.0276811	0.0943181	0.561548	0.86146	0.167804	0.421794	0.607007	0.673236	2.04738	1.64128	2.50227	4.08714	7.57078	8.56344	16.088	19.1563	25.4813	1.76727	3.41071	4.29635	0.609137	0.413002	0.668063	0.363064	0.318333	0.689498	0.521151	0.431774	0.687829
		Average			Error
		G	T	A	T	ANOVA comparison against	p value
C1	BE3	0.0170118	0.952594	0.0356717	0.00494219
	ACX, rPB(8kD)	0.0687394	0.249059	0.179726	0.0112968	BE3	0.118727
	ACX, rXRCC1	0.0602434	0.174457	0.102878	0.0157186	BE3	0.205136
C2	BE3	0.0222096	0.790984	0.0568221	0.00872256
	ACX, rPB(8kD)	0.538949	1.53438	1.48182	0.121808	BE3	0.0106975	*
	ACX, rXRCC1	0.512555	1.29679	1.00613	0.0633624	BE3	0.0652313
C3	BE3	0.0619856	2.63702	0.238194	0.0178767
	ACX, rPB(8kD)	0.692215	1.71203	1.17422	0.147922	BE3	0.0234804	*
	ACX, rXRCC1	0.567346	1.26015	1.06393	0.0614374	BE3	0.059327
C4	BE3	0.0550249	3.11054	0.392108	0.0286388
	ACX, rPB(8kD)	1.60466	3.05833	2.61073	0.242887	BE3	0.00831733	**
	ACX, rXRCC1	2.06364	2.44368	2.49713	0.203047	BE3	0.00219964	**
C5	BE3	1.14854	4.61665	1.29732	0.166454
	ACX, rPB(8kD)	5.81384	4.97883	5.16328	1.06002	BE3	0.0681819
	ACX, rXRCC1	6.74045	5.43578	4.85886	1.10819	BE3	0.0327244	*
C6	BE3	4.16577	5.01981	0.867282	0.177958
	ACX, rPB(8kD)	13.9361	5.52898	3.3147	2.54918	BE3	0.0833899
	ACX, rXRCC1	20.2419	7.14523	3.2587	2.25794	BE3	0.00979909	**
C7	BE3	0.775513	4.56975	0.471029	0.108773
	ACX, rPB(8kD)	3.06524	5.05015	1.6977	0.56341	BE3	0.0970716
	ACX, rXRCC1	3.15811	5.4775	1.58421	0.604966	BE3	0.0842112
C8	BE3	0.22767	3.42989	0.27001	0.0229536
	ACX, rPB(8kD)	0.664936	1.54769	0.610369	0.100588	BE3	0.0330059	*
	ACX, rXRCC1	0.563401	1.51281	0.565756	0.0629515	BE3	0.0932146
C9	BE3	0.0753487	0.565384	0.03714	0.0231245
	ACX, rPB(8kD)	0.252467	0.182301	0.150317	0.0317244	BE3	0.357584
	ACX, rXRCC1	0.456965	0.214829	0.150831	0.095515	BE3	0.0301232	*
C10	BE3	0.073789	0.0592035	0.031454	0.0248077
	ACX, rPB(8kD)	0.204851	0.159577	0.124188	0.0244573	BE3	0.300413
	ACX, rXRCC1	0.546918	0.188077	0.165021	0.0612625	BE3	0.00159152	**

[truncated: 10 more sheets: HEK2_off, HEK3_off, HEK4_off, EMX1_off, FANCF_off, Indels, v. PE, H9 Stem cells, eHAP, HTB9]
